# Supplementary material for: Long-Lasting Growth Hormone Regulated by the Ubiquitin-Proteasome System
Source: Int J Mol Sci. 2021 Jun 10;22(12):6268. doi: 10.3390/ijms22126268 (PMC8230561; doi:10.3390/ijms22126268)
Supplement: Supplementary file 1 [file ijms-22-06268-s001.zip]

Archive with 1 entries (1 files):
- ijms-1194619-supplementary.pdf
